# Supplementary material for: Effects of Temperature, Stoichiometric Ratio, and Crystal Orientation on the Nanoindentation Response of ZrC: A Molecular Dynamics Study
Source: Materials (Basel). 2026 Jun 15;19(12):2581. doi: 10.3390/ma19122581 (PMC13303983; doi:10.3390/ma19122581)
Supplement: Supplementary file 1 [file materials-19-02581-s001.zip]

Archive with 1 entries (1 files):
- materials-4321888-supplementary.pdf
